# Supplementary material for: Kinetics of Immune Subsets in COVID-19 Patients Treated with Corticosteroids
Source: Viruses. 2022 Dec 24;15(1):51. doi: 10.3390/v15010051 (PMC9865280; doi:10.3390/v15010051)
Supplement: Supplementary file 1 [file viruses-15-00051-s001.zip]

Archive with 1 entries (1 files):
- viruses-2065117-supplementary.pdf
